# Supplementary material for: Möbius-strip-like columnar functional connections are revealed in somato-sensory receptive field centroids
Source: Front Neuroanat. 2014 Oct 31;8:119. doi: 10.3389/fnana.2014.00119 (PMC4215792; doi:10.3389/fnana.2014.00119)
Supplement: Supplementary file 1 [file SupplementaryMaterial.ZIP]

Archive with 56 entries (50 files):
- Supplementary/
- Supplementary/All RF Centroid Plots and Model Best Fits/
- Supplementary/All RF Centroid Plots and Model Best Fits/CAT8615-p1.pdf
- Supplementary/All RF Centroid Plots and Model Best Fits/CAT8615-p2.pdf
- Supplementary/All RF Centroid Plots and Model Best Fits/CAT_874_p_2.pdf
- Supplementary/All RF Centroid Plots and Model Best Fits/HRP-II-24p2.pdf
- Supplementary/All RF Centroid Plots and Model Best Fits/HRP-II-24p4_split1.pdf
- Supplementary/All RF Centroid Plots and Model Best Fits/HRP-II-24p4_split2.pdf
- Supplementary/All RF Centroid Plots and Model Best Fits/HRP-II-24p5.pdf
- Supplementary/All RF Centroid Plots and Model Best Fits/HRP-II-24p7-9.pdf
- Supplementary/All RF Centroid Plots and Model Best Fits/HRP-II-32p2-12_split1.pdf
- Supplementary/All RF Centroid Plots and Model Best Fits/HRP-II-32p2-12_split2.pdf
- Supplementary/All RF Centroid Plots and Model Best Fits/HRP-II-34p2.pdf
- Supplementary/All RF Centroid Plots and Model Best Fits/HRP-II-34p3-1_split1.pdf
- Supplementary/All RF Centroid Plots and Model Best Fits/HRP-II-34p3-1_split2.pdf
- Supplementary/All RF Centroid Plots and Model Best Fits/HRP-II-34p6-17.pdf
- Supplementary/All RF Centroid Plots and Model Best Fits/HRP-II-34p7_split1.pdf
- Supplementary/All RF Centroid Plots and Model Best Fits/HRP-II-34p7_split2.pdf
- Supplementary/All RF Centroid Plots and Model Best Fits/HRP-II-35p1_split1.pdf
- Supplementary/All RF Centroid Plots and Model Best Fits/HRP-II-35p1_split2.pdf
- Supplementary/All RF Centroid Plots and Model Best Fits/HRP-II-36p1.pdf
- Supplementary/All RF Centroid Plots and Model Best Fits/HRP-II-36p2.pdf
- Supplementary/All RF Centroid Plots and Model Best Fits/HRP-II-36_split1.pdf
- Supplementary/All RF Centroid Plots and Model Best Fits/HRP-II-36_split2.pdf
- Supplementary/All RF Centroid Plots and Model Best Fits/index.html
- Supplementary/Animations of Figures 3, 4, and 5/
- Supplementary/Animations of Figures 3, 4, and 5/figure3_movie.mov
- Supplementary/Animations of Figures 3, 4, and 5/figure4_movie.mov
- Supplementary/Animations of Figures 3, 4, and 5/figure5_movie.mov
- Supplementary/RF nests/
- Supplementary/RF nests/seg_CAT8615-p1.png
- Supplementary/RF nests/seg_CAT8615-p2.png
- Supplementary/RF nests/seg_CAT_874_p_2.png
- Supplementary/RF nests/seg_HRP-II-24p2.png
- Supplementary/RF nests/seg_HRP-II-24p4_split1.png
- Supplementary/RF nests/seg_HRP-II-24p4_split2.png
- Supplementary/RF nests/seg_HRP-II-24p5.png
- Supplementary/RF nests/seg_HRP-II-24p7-9.png
- Supplementary/RF nests/seg_HRP-II-32p2-12_split1.png
- Supplementary/RF nests/seg_HRP-II-32p2-12_split2.png
- Supplementary/RF nests/seg_HRP-II-34p2.png
- Supplementary/RF nests/seg_HRP-II-34p3-1_split1.png
- Supplementary/RF nests/seg_HRP-II-34p3-1_split2.png
- Supplementary/RF nests/seg_HRP-II-34p6-17.png
- Supplementary/RF nests/seg_HRP-II-34p7_split1.png
- Supplementary/RF nests/seg_HRP-II-34p7_split2.png
- Supplementary/RF nests/seg_HRP-II-35p1_split1.png
- Supplementary/RF nests/seg_HRP-II-35p1_split2.png
- Supplementary/RF nests/seg_HRP-II-36p1.png
- Supplementary/RF nests/seg_HRP-II-36p2.png
- Supplementary/RF nests/seg_HRP-II-36_split1.png
- Supplementary/RF nests/seg_HRP-II-36_split2.png
- Supplementary/Statistics/
- Supplementary/Statistics/statistics.pdf
- Supplementary/Variations of Best Fit/
- Supplementary/Variations of Best Fit/Variations of Best Fit.PDF
